# Supplementary material for: Beliefs About Emotion Are Tied to Beliefs About Gender: The Case of Men’s Crying in Competitive Sports
Source: Front Psychol. 2019 Dec 13;10:2765. doi: 10.3389/fpsyg.2019.02765 (PMC6923274; doi:10.3389/fpsyg.2019.02765)
Supplement: TABLE S2 — Full data set for Study 2. For the variable Sport, 0 = figure skating and 1 = weightlifting. For the variable TargetGender, 0 = female target and 1 = male target. [file Table_2.xlsx]

## Sheet: Sheet1
ResponseID	AttnChk	AttnChkCorr	Approp1	Approp2	Approp2_R	Approp3	Approp4	Approp4_R	Conform1	Conform2	Conform2_R	Conform3	Conform3_R	Conform4	Strong1	Strong2	Strong3	Strong3_R	Masc	Fem	Post_Clear	Post_Comments	Demo_Race	Demo_Race_Text	Demo_Gender	Demo_Age	Demo_English	Demo_USCitizen	Demo_Citizen_Text	TargetGender	Sport	AppropAvg	StrongAvg	ConformAvg
R_3Dq0C3V84xKzRak	7	1	5	1	7	5	1	7	1	7	1	4	4	4	4	4	2	6	2	6	All of the instructions were clear and easy to follow.	none	7		2	39	1	1		0	0	6	4.67	2
R_1FhAVpWBB9CuXfJ	7	1	6	2	6	7	1	7	6	4	4	2	6	6	4	4	2	6	2	6	Yes	No	7		1	29	1	1		0	0	6.5	4.67	5.33
R_yryCMcLPHCdCTWV	7	1	6	7	1	6	6	2	6	2	6	2	6	6	6	6	1	7	2	7	Yes	No	2		1	50	1	1		0	0	3.75	6.33	6
R_85QrvuIsWTxl78J	7	1	7	1	7	7	3	5	5	4	4	2	6	5	3	3	5	3	1	7	Yes	Good work.	7		2	74	1	1		0	0	6.5	3	5
R_Zgiz2y832xSF1WV	7	1	5	2	6	5	2	6	6	2	6	3	5	6	6	6	3	5	3	6	Yes. Everything was easy to follow.	Nope.	2		1	29	1	1		0	0	5.5	5.67	5.67
R_1FQb5o7uyGuPlz1	7	1	4	4	4	4	4	4	4	4	4	4	4	4	4	4	4	4	2	6	Yes	No	7		1	33	1	1		0	0	4	4	4
R_2TKSbSjJ9uosJP4	7	1	6	2	6	6	2	6	2	6	2	5	3	4	3	3	5	3	4	4	Yes	No	7		2	35	1	1		0	0	6	3	2.33
R_32RVlzEhQBQ7nUE	7	1	5	1	7	6	1	7	2	6	2	4	4	5	7	5	2	6	6	6	yes	no	8		1	46	1	1		0	0	6.25	6	2.67
R_2pSQiO9DzMcfJF4	7	1	4	4	4	7	4	4	4	4	4	4	4	4	7	3	4	4	1	7	YES	NO	2		1	26	1	1		0	0	4.75	4.67	4
R_snbPfIT8V0FnYOt	7	1	5	2	6	5	2	6	4	4	4	4	4	4	4	4	3	5	4	4	Yes, I think so. Each instruction was worded clearly and helped in knowing what I was supposed to do for each section. It was not confusing.	No other comments, thank you!	7		1	34	1	1		0	0	5.5	4.33	4
R_3D5AByxs7SYT8cC	7	1	7	1	7	7	1	7	4	4	4	2	6	5	5	4	3	5	3	4	Yes. Everything was presented clearly.	N/A	1		1	25	1	1		0	0	7	4.67	4.67
R_qCTDzu5Zb6DrE6l	7	1	6	1	7	7	2	6	5	3	5	4	4	6	5	6	4	4	4	6	Yes and very much so	None excepting to say it was very good and very true to life sic!.....	7		2	50	1	1		0	0	6.5	5	4.67
R_3PiV3AovQUQ8NoX	7	1	6	2	6	6	2	6	5	3	5	3	5	6	5	3	4	4	3	5	yes		7		1	56	1	1		0	0	6	4	5
R_2OI08hOZ4SQPYom	7	1	7	1	7	7	1	7	5	1	7	4	4	4	5	5	4	4	1	7	Yes they were	No	7		2	46	1	1		0	0	7	4.67	5.33
R_1Ce8woCxN2QDM5b	7	1	7	1	7	7	1	7	6	4	4	3	5	7	6	6	1	7	3	6	Yes, all of the instructions were simple and I understood Jennifer's emotion as she wanted to bring a championship home to her state from a figure skating competition.	I enjoy completing the task very much!	2		1	34	1	1		0	0	7	6.33	5
R_2A0tCOH1BAIXmDa	7	1	5	2	6	5	2	6	3	6	2	5	3	4	3	3	5	3	2	6	yes	none	7		2	45	1	1		0	0	5.5	3	2.67
R_1rxACHvMDB6NPi6	7	1	7	1	7	6	1	7	7	1	7	2	6	6	5	6	2	6	2	7	YES	NO	7		1	31	1	1		0	0	6.75	5.67	6.67
R_1N8u78GvCWKqohi	7	1	4	4	4	7	1	7	4	4	4	1	7	1	7	1	6	2	4	4	Yes, but there are some grammatical errors that should be fixed and don't match the story.	No	5		1	29	1	1		0	0	5.5	3.33	5
R_1LAJgG2kPOa7O9u	7	1	7	1	7	7	1	7	1	7	1	7	1	7	4	4	4	4	1	7	yes	no	7		2	38	1	1		0	0	7	4	1
R_1DUp5DHThDruUdc	7	1	5	2	6	6	2	6	3	5	3	6	2	4	5	4	3	5	3	6			7		2	23	1	1		0	0	5.75	4.67	2.67
R_3fowzckXx0Y3RPs	7	1	7	1	7	6	2	6	6	2	6	2	6	6	4	4	5	3	2	6	Yes	no	1		1	34	1	1		0	0	6.5	3.67	6
R_rpf3qpU3HLSiKOZ	7	1	6	1	7	7	1	7	4	5	3	1	7	5	6	5	3	5	3	5	Yes	No	7		2	39	1	1		0	0	6.75	5.33	4.67
R_3k09QqKASfj3rsW	7	1	5	3	5	6	2	6	4	1	7	2	6	6	4	4	5	3	3	5	Yes. The instructions were very clear. User friendly and easy to understand.	No	7		1	32	1	1		0	0	5.5	3.67	5.67
R_21AH9afhaEivDOc	7	1	7	1	7	7	1	7	1	7	1	7	1	4	6	6	2	6	2	6	Yes	No	7		2	46	1	1		0	0	7	6	1
R_29iih05QZZZnHpU	7	1	6	2	6	6	2	6	6	2	6	2	6	6	5	5	3	5	2	6	yes		7		1	37	1	1		0	0	6	5	6
R_26fLMS8VaZOo6Iy	7	1	7	1	7	7	1	7	7	1	7	1	7	4	4	4	4	4	4	4	Yes		7		1	61	1	1		0	0	7	4	7
R_21EzjtaOfS937JE	7	1	5	1	7	6	1	7	5	3	5	3	5	6	3	3	5	3	3	7	Yes they were all clear and easy to follow.	This was an interesting study. However the 10 minutes given is too short a time.	1		1	43	1	1		0	0	6.25	3	5
R_2VOVNG6JAwSCTHD	7	1	7	1	7	1	1	7	2	7	1	7	1	2	7	7	1	7	1	7	yes, I understood all of the instructions and the questions	no	3		1	55	1	1		0	0	5.5	7	1.33
R_099Wxn6RrLMonKx	4	0	5	1	7	4	1	7	5	4	4	5	3	4	5	4	5	3	4	5	Yes, I didn't have any issues.	n\a	7		2	33	1	1		0	0	5.75	4	4
R_3qDS47yRpRmm6vn	7	1	4	1	7	6	1	7	1	7	1	3	5	2	3	3	4	4	1	7	Yes, very simple and easy.	None.	3		2	27	1	1		0	0	6	3.33	2.33
R_2ux0pD808WtROvS	7	1	7	1	7	7	1	7	3	5	3	5	3	4	3	3	5	3	2	6	Yes everything was straightforward.	None	7		2	28	1	1		0	0	7	3	3
R_2ALkIxg3w4CKlje	7	1	5	2	6	5	3	5	1	6	2	4	4	5	3	3	3	5	2	6	Instructions were simple enough. Read and answer opions regarding.	I have no comment	7		2	30	1	1		0	0	5.25	3.67	2.33
R_1jUNIw0FbEmhf7M	7	1	4	1	7	5	1	7	1	7	1	4	4	5	4	5	4	4	3	5	Yes	No	7		1	27	1	1		0	0	5.75	4.33	2
R_1pEgE7jEw2zszau	7	1	5	2	6	6	1	7	1	7	1	7	1	2	3	3	6	2	1	7	yes	no	3		1	24	1	1		0	0	6	2.67	1
R_2CBuiMXiBR0ieuC	7	1	6	2	6	6	2	6	6	2	6	2	6	6	4	3	4	4	3	5	Yes, very much so.	No - good luck with your research.	7		1	44	1	1		0	0	6	3.67	6
R_2txHkhCG1WXpP7Y	7	1	4	4	4	4	4	4	4	4	4	4	4	4	4	4	4	4	4	4	Yes	N/A	7		2	28	1	1		0	0	4	4	4
R_2ZIFV1MYvdkRCZg	7	1	7	1	7	7	2	6	6	4	4	3	5	5	5	4	3	5	2	7			2		2	26	1	1		0	0	6.75	4.67	5
R_3F3SeCbfERVLn6Q	7	1	4	2	6	5	1	7	4	4	4	3	5	5	6	5	2	6	3	6	Yes, I had no problems	no	7		2	54	1	1		0	0	5.5	5.67	4.33
R_3EEUNOO5RH4LoZq	7	1	6	2	6	6	2	6	4	4	4	2	6	6	5	5	3	5	2	6	yes	no	7		2	44	1	1		0	0	6	5	4.67
R_1pomiiFNiutFfow	7	1	7	2	6	6	1	7	5	2	6	4	4	5	6	6	2	6	1	7	The instructions were clear.	No.	2		1	34	1	1		0	0	6.5	6	5
R_5tnpJgjrAwPieg9	7	1	7	2	6	6	2	6	6	2	6	2	6	6	6	6	1	7	1	7	yes	no	7		1	56	1	1		0	0	6.25	6.33	6
R_qx5gJLGeucKWDn3	7	1	6	1	7	7	1	7	5	1	7	2	6	5	6	6	1	7	1	7	yes, very clear	no thank you	7		2	46	1	1		0	0	6.75	6.33	6
R_vJjLeToHd1gG9QR	7	1	7	1	7	7	1	7	7	1	7	1	7	7	5	4	3	5	3	5	Yes. They weren't confusing or hard to understand.		2		1	20	1	1		0	0	7	4.67	7
R_3R7UyH14OJhfYpz	7	1	5	2	6	6	2	6	2	7	1	5	3	2	3	3	5	3	2	6			7		2	30	1	1		0	0	5.75	3	2
R_2PtAuH4vftW0Sp8	7	1	3	4	4	3	5	3	2	7	1	6	2	2	3	2	6	2	1	7	yes	no	7		2	42	1	1		0	0	3.25	2.33	1.67
R_2PjSFuzWbi1fNUc	7	1	4	3	5	4	3	5	3	6	2	5	3	5	5	5	3	5	3	5	Yes.		1		1	37	1	1		0	0	4.5	5	2.67
R_2qpDg1fJNASH3aY	7	1	4	2	6	5	2	6	2	6	2	5	3	3	5	4	3	5	3	5	Yes, very easy to follow		7		2	23	1	1		0	0	5.25	4.67	2.33
R_25Nk22DSH3h6cKC	7	1	3	4	4	4	3	5	5	1	7	1	7	4	4	4	4	4	4	4			7		1	25	1	1		0	0	4	4	6.33
R_3CHodzJFMSNSUbx	7	1	4	1	7	6	1	7	5	1	7	2	6	5	5	4	2	6	5	1	Yes, they were clear	None	7		1	44	1	1		1	0	6	5	6
R_OriljIZqXEf1txD	7	1	3	4	4	5	4	4	2	6	2	5	3	2	4	4	5	3	3	5	Yes, everything was very easy to read and comprehend	No other comments	7		1	38	1	1		1	0	4	3.67	2.33
R_3KxNfscqV8OVxtJ	7	1	2	7	1	2	7	1	1	7	1	7	1	1	1	1	1	7	1	7	Yes.	none	3		2	34	1	1		1	0	1.5	3	1
R_31FqWYG31oVbLZf	7	1	5	1	7	5	2	6	4	3	5	4	4	4	4	3	5	3	3	5	Yes	None	3		2	44	1	1		1	0	5.75	3.33	4.33
R_2q3KK27mhqM8qJf	7	1	7	1	7	7	1	7	7	1	7	1	7	7	5	5	3	5	5	2	yes easy to follow	no	7		1	37	1	1		1	0	7	5	7
R_2VEmXIgBu8tSM77	7	1	5	4	4	5	2	6	4	5	3	5	3	5	4	5	3	5	3	5	Yes, they were easy to follow.	No	7		2	30	1	1		1	0	5	4.67	3.33
R_30pL6Kw7jBRWafY	7	1	4	1	7	4	1	7	2	4	4	2	6	2	3	3	5	3	3	3	yes	no	7			36	1	1		1	0	5.5	3	4
R_d76x1Hv7S7qJxPb	7	1	4	3	5	6	2	6	4	5	3	5	3	3	3	4	5	3	3	5	Yes I understood everything		7		1	25	1	1		1	0	5.25	3.33	3.33
R_2VmUxXk89uSyMe8	7	1	5	3	5	6	3	5	2	5	3	5	3	4	6	5	4	4	6	2	Yes, they were clear.	Thanks	7		2	33	1	1		1	0	5.25	5	2.67
R_2tusZhsDmiFw0Jh	7	1	7	2	6	7	4	4	7	2	6	2	6	7	6	6	4	4	5	3	YES. I UNDERSTOOD EVERY QUESTION.	NO	2		1	41	1	1		1	0	6	5.33	6.33
R_2CdXNPgwppqh7iY	7	1	6	1	7	6	1	7	1	1	7	7	1	1	6	6	2	6	6	2	Yes.	No.	7		2	57	1	1		1	0	6.5	6	3
R_3NK9lhmpivf7gUH	7	1	3	5	3	3	5	3	3	5	3	5	3	3	2	2	6	2	2	6	Yes, no problems!	I just see Johnathon as a girly man, as much as I hate to say it. Cry at home!	7		1	50	1	1		1	0	3	2	3
R_2v64dIjsj4FYT8E	7	1	6	1	7	6	1	7	6	3	5	1	7	6	7	7	1	7	5	2	Yes they were	No	3		2	28	1	1		1	0	6.5	7	6
R_3fxj7I5ypB33tEV	7	1	3	3	5	5	2	6	3	6	2	5	3	4	4	3	4	4	4	3	yup, easy	Nope, but THANKS	7		1	30	1	1		1	0	4.75	3.67	2.67
R_aabl2TqiGBmhMMF	7	1	5	1	7	6	2	6	2	6	2	6	2	2	3	2	5	3	3	5	Everything was very clear.	No problems at all.	7		2	33	1	1		1	0	6	2.67	2
R_81jyaqIbZQ80ut3	7	1	6	2	6	6	1	7	6	1	7	2	6	6	6	5	2	6	5	1	yes i understood everything i was supposed to do	nothing else	7		1	45	1	1		1	0	6.25	5.67	6.33
R_3nMDK2V4s6KTlt1	7	1	7	1	7	7	1	7	7	1	7	1	7	7	5	5	4	4	4	3	yes	thank you	7		2	63	1	1		1	0	7	4.67	7
R_pzr1YgLGMypQ4Lv	7	1	4	1	7	4	1	7	4	6	2	4	4	5	5	5	2	6	6	2	Yes, everything was clear and easy to follow.	Thank you for the opportunity to assist you.	7		2	46	1	1		1	0	5.5	5.33	3.33
R_3PtbWaZ37BCR5yH	7	1	3	4	4	5	4	4	1	7	1	6	2	3	3	3	5	3	2	5	Yes. Instructions were straightforward.	Nope	7		2	45	1	1		1	0	4	3	1.33
R_2zNHHZhQX64fClr	7	1	7	1	7	7	1	7	7	1	7	1	7	7	6	6	1	7	6	3	yes, very easy to understand	I would have cried too. The stress is so high in competitions like this. Crying is almost a necessity to get relief.	7		1	59	1	1		1	0	7	6.33	7
R_1lsmJgjQEgrQqeN	7	1	6	2	6	6	2	6	2	2	6	4	4	4	4	4	4	4	4	4	Yes	No	1		2	25	1	1		1	0	6	4	4
R_3k1CBOitnCqv67Q	7	1	2	2	6	5	3	5	3	7	1	7	1	5	3	2	6	2	2	6	Very clear	Great survey	7		2	34	1	1		1	0	4.5	2.33	1.67
R_Xk6Lpr0dxUNCpC9	7	1	4	3	5	5	3	5	2	5	3	5	3	3	4	4	5	3	3	5	yes, no problems	none	7		2	44	1	1		1	0	4.75	3.67	2.67
R_3HG2EpksavgZM74	7	1	6	1	7	7	1	7	6	2	6	2	6	6	3	2	4	4	5	3	Yes	No. Although my results may be somewhat biased because I like skating, and cry easily, so I am more sympathetic to Johnny, than if he were a football player or some other type of athlete.	1		1	34	1	1		1	0	6.75	3	6
R_1fkCBVUO1YfhX0X	7	1	4	3	5	4	2	6	1	7	1	7	1	1	1	1	7	1	1	7	Yes they were easy	Nicely done thank you	7		2	51	1	1		1	0	4.75	1	1
R_oZcbdr43jholnkl	7	1	1	7	1	1	7	1	1	7	1	7	1	1	1	1	7	1	1	4			1		1	20	1	1		1	0	1	1	1
R_2doLNupSi1zZYPY	7	1	6	2	6	6	2	6	5	2	6	2	6	6	5	5	1	7	5	2	Yes	No	7		1	25	1	1		1	0	6	5.67	5.67
R_2xQPiLgcdGsKNdS	7	1	6	2	6	6	3	5	4	4	4	3	5	6	5	5	3	5	4	4	Yes, the instructions were easy to follow.	Thanks.	7		1	27	1	1		1	0	5.75	5	4.33
R_2pSrp1rCDNmwJD8	7	1	6	2	6	6	4	4	6	2	6	3	5	6	5	6	4	4	4	4	Yes. questions were clearly stated.	n/a	7		2	22	1	1		1	0	5.5	5	5.67
R_3LedeXKS1BKJj2J	7	1	6	2	6	6	1	7	5	3	5	2	6	6	5	5	3	5	4	2	Yes, everything was straightforwards.	None.	7		2	47	1	1		1	0	6.25	5	5.33
R_T5hgJrxdOWoth2F	7	1	4	2	6	5	3	5	3	6	2	5	3	5	4	2	3	5	5	2	Yes.		7		1	19	1	1		1	0	5	3.67	2.67
R_1hSEHwffavH0rjT	7	1	6	1	7	6	1	7	6	1	7	1	7	6	7	7	2	6	7	1	YES	INTERESTING	7		1	77	1	1		1	0	6.5	6.67	6.67
R_3R95HILufg9XsiA	7	1	6	2	6	7	1	7	6	2	6	2	6	6	5	5	3	5	3	6	Yes it was all very easy to understand. Everything was straightforward.	no	7		2	26	1	1		1	0	6.5	5	6
R_1CI6TBhVWEviiXz	7	1	4	2	6	5	4	4	5	4	4	2	6	6	3	3	5	3	3	5	Yes	None	7		2	30	1	1		1	0	4.75	3	5
R_6i2omHCTYriEVCF	7	1	5	2	6	6	2	6	4	4	4	4	4	2	4	4	4	4	4	4	Yes, the instruction were clear. I understood them all.	No	2		1	36	1	1		1	0	5.75	4	4
R_2tmtIhFXwpvfHBU	7	1	6	1	7	6	2	6	3	2	6	3	5	6	5	6	3	5	6	1	yes, I knew the situation and it was explained well	no	2		2	56	1	1		1	0	6.25	5.33	4.67
R_3ksNYLU3BT19UEv	7	1	6	2	6	7	1	7	6	2	6	2	6	6	6	6	2	6	4	4	yes		7		1	51	1	1		1	0	6.5	6	6
R_1LTIb4UcuTrsmSg	7	1	6	1	7	6	2	6	5	4	4	2	6	6	4	3	5	3	3	4	Yes they were.	Thanks and have a great day!	7		1	45	1	1		1	0	6.25	3.33	5
R_2dlSE9nixrbOnMO	7	1	3	6	2	6	2	6	4	5	3	6	2	5	5	5	2	6	4	1	yes. they was very clear	no	2		2	26	1	1		1	0	4.25	5.33	3
R_1ADWqQUSjoeznP3	7	1	6	1	7	6	1	7	6	2	6	2	6	6	6	5	1	7	6		Yes they were clear.	No	7		1	51	1	1		1	0	6.5	6	6
R_3IcuO2ZkCOSxfyK	7	1	2	3	5	5	2	6	3	7	1	6	2	3	5	3	4	4	3	5	Yes		3		2	24	1	1		1	0	4.5	4	2
R_OkUugYwtiRwa7Bv	7	1	7	1	7	7	1	7	7	1	7	1	7	7	6	6	2	6	6	3	yes, well written	none	7		1	47	1	1		1	0	7	6	7
R_TpUQvesfH1EXCVj	7	1	7	1	7	7	1	7	6	3	5	2	6	6	3	3	5	3	3	5	yes, no problems	no	7		2	24	1	1		1	0	7	3	5.67
R_2S9806PeAIwvwWy	7	1	6	1	7	7	1	7	4	4	4	1	7	6	5	5	3	5	4	4			7		2	35	1	1		1	0	6.75	5	5
R_1Ka9X9CKCikWAdY	7	1	4	2	6	5	1	7	1	7	1	3	5	5	6	6	3	5	3	3	Yes		7		2	31	1	1		1	0	5.5	5.67	2.33
R_2pSLkZVh8AwC5dj	7	1	6	1	7	6	1	7	6	1	7	4	4	1	4	4	4	4	4	4	Yes.	No.	7		1	30	1	1		1	0	6.5	4	5.67
R_Ahxid6nF7w2l3Db	7	1	5	2	6	6	2	6	5	5	3	2	6	5	5	5	2	6	5	3	Yes everything was precise.		7		2	28	1	1		1	0	5.75	5.33	4.67
R_2YSo7BJty6KPdPN	7	1	6	1	7	6	2	6	5	3	5	3	5	6	5	5	4	4	6	3	Yes they were. I was instructed to read the vignette carefully and that was important to the rest of the study.	no	7		1	62	1	1		0	1	6.25	4.67	5
R_2dgLLCKRNI3BOW1	7	1	6	1	7	6	1	7	3	7	1	2	6	5	6	6	2	6	5	6	yes	no comments	7		2	25	1	1		0	1	6.5	6	3.33
R_xbzMf7ujC4RdEtP	7	1	6	3	5	6	1	7	5	7	1	1	7	6	3	2	6	2	4	4	very easy	no	7		1	45	1	1		0	1	6	2.33	4.33
R_cu8ijR3CKUAeymF	7	1	7	1	7	7	1	7	7	1	7	1	7	7	6	6	2	6	4	4	Yes they were clear and easy to follow.	No.	1		2	33	1	1		0	1	7	6	7
R_2CIJtySjP6MGdkY	7	1	7	1	7	7	1	7	7	4	4	1	7	7	5	5	2	6	6	6	Yes it was clear and easy to follow	no other comments	3		1		1	1		0	1	7	5.33	6
R_3MiivRsCp4lWYlO	7	1	1	7	1	1	1	7	1	7	1	7	1	1	4	1	6	2	4	4	Very easy to follow.	No comments.	7		1	47	1	1		0	1	2.5	2.33	1
R_2ss12VDc1DL4TpD	7	1	7	1	7	7	1	7	7	1	7	1	7	7	7	7	1	7	6	4	Yes	Thank you.	7		1	56	1	1		0	1	7	7	7
R_3EAN7vOu2XXvnFs	7	1	5	6	2	5	4	4	3	4	4	4	4	6	6	5	6	2	2	5			7		2	24	1	1		0	1	4	4.33	3.67
R_OdQhmjbTavjNopb	7	1	6	1	7	6	2	6	5	3	5	2	6	6	6	6	2	6	4	4	Yes they were	Thanks :)	7		1	18	1	1		0	1	6.25	6	5.33
R_r8A3JG4D34T5QTn	7	1	5	2	6	6	2	6	5	3	5	3	5	6	5	5	3	5	5	4	Yes it seemed really straightforward.	no	5		1	64	1	1		0	1	5.75	5	5
R_3m8Gf0GoAuvOsok	7	1	5	1	7	5	4	4	4	4	4	2	6	5	4	4	4	4	4	4	Yes.	Thank you.	7		2	34	1	1		0	1	5.25	4	4.67
R_4YPc8v6nYnHRjdD	7	1	6	2	6	6	2	6	6	2	6	2	6	6	6	6	2	6	5	6	yes		3		2	32	1	1		0	1	6	6	6
R_Toz4R7O72aqeY5H	7	1	4	4	4	4	5	3	2	6	2	5	3	2	4	4	5	3	3	5	Yes	No	7		2	24	1	1		0	1	3.75	3.67	2.33
R_b8cRRBGaoAiFrix	7	1	2	2	6	4	6	2	2	6	2	6	2	2	2	2	6	2	3	5	yes	no	7		1	37	1	1		0	1	3.5	2	2
R_Qih6HKEsGh3mNUd	4	0	3	2	6	5	7	1	6	3	5	3	5	2	3	3	7	1	2	5	I felt it was the right choice given the information provided to me.	Have a great day!	7		1	25	1	1		0	1	3.75	2.33	5.33
R_2qvN0hk28QTYyOD	7	1	5	2	6	6	2	6	6	3	5	2	6	5	7	7	1	7	5	4	Yes. No issues.	Thank you!	7		1	25	1	1		0	1	5.75	7	5.67
R_UARvLhIi3Q9AU6Z	7	1	7	1	7	7	1	7	7	1	7	1	7	7	4	4	4	4	1	6	Yes, the instructions were clear with no ambiguity.		3		1	36	1	1		0	1	7	4	7
R_25yF8s107ymtCFb	7	1	4	4	4	4	4	4	4	5	3	4	4	4	5	5	5	3	4	4	YES. i UNDERSTOOD ALL INSTRUCTIONS	NO	2		1	25	1	1		0	1	4	4.33	3.67
R_sAORNCBDN38o7ct	7	1	5	4	4	5	3	5	4	3	5	4	4	7	4	4	4	4	3	3	yes	no	7		2	22	1	1		0	1	4.75	4	4.33
R_DiA6q4bX9jFPWJr	7	1	5	2	6	5	2	6	5	3	5	2	6	6	3	3	5	3	4	4	Clear.	No	7		1	61	1	1		0	1	5.5	3	5.33
R_2ATMo9iQAqSt14I	7	1	5	3	5	4	3	5	3	5	3	5	3	3	5	5	4	4	5	4	yes, very clear	no	7		1	50	1	1		0	1	4.75	4.67	3
R_3O0UwCIPNfD0vEd	7	1	6	2	6	5	2	6	6	1	7	5	3	6	5	3	4	4	6	5	Yes, everything was easy to understand.	Interesting and easy to follow.	3		2	27	1	1		0	1	5.75	4	5.33
R_8GMdioYEnydn7mV	7	1	5	2	6	6	3	5	4	4	4	3	5	4	5	5	3	5	5	5	Yes	no	8		2	60	1	1		0	1	5.5	5	4.33
R_sckbpyWluDmNlAZ	7	1	6	2	6	6	2	6	6	2	6	2	6	6	4	4	1	7	1	6	the instructions were very clear and I was able to understand everything ,	no	2		1	28	1	1		0	1	6	5	6
R_rpvVRqgRlKkmpX3	7	1	4	5	3	3	3	5	4	5	3	4	4	3	5	4	5	3	4	3	Yes.	Nope.	7		2	34	1	1		0	1	3.75	4	3.67
R_VIRH9V2NfLe7coV	7	1	5	3	5	5	2	6	5	3	5	3	5	5	4	5	3	5	6	2	Yes they were.	No	7		2	38	1	1		0	1	5.25	4.67	5
R_2Set3pJdNr4T3pj	7	1	6	1	7	6	2	6	6	3	5	2	6	5	4	3	5	3	5	4	Yes	No	7		2	28	1	1		0	1	6.25	3.33	5.67
R_3pmxDdC4THgxyhU	7	1	7	1	7	6	1	7	2	5	3	6	2	3	6	6	2	6	5	3	yes very easy and clear		7		1	25	1	1		0	1	6.75	6	2.33
R_OcZuJ5Spz8Lebyp	7	1	6	1	7	6	1	7	6	2	6	2	6	7	5	5	4	4	5	5	Yes, everything was clear.	No	7		1	27	1	1		0	1	6.5	4.67	6
R_1IcQMn6x1whLjy4	7	1	3	4	4	6	5	3	2	6	2	5	3	2	3	2	6	2	3	6	yes, easy to understood	nothing to add	7		2	30	1	1		0	1	4	2.33	2.33
R_2SoiZlGCNrto6at	7	1	7	1	7	7	1	7	7	1	7	1	7	7	7	7	1	7	1	7	Yes. They were simple.	fun	1		2	23	1	1		0	1	7	7	7
R_1BWnD8G6MreU3oD	7	1	6	1	7	7	1	7	6	1	7	1	7	7	7	7	1	7	4	4	yes, they were clear	no	7		1	60	1	1		0	1	6.75	7	6.67
R_3G6RKYviUcDukxX	7	1	5	2	6	5	4	4	4	6	2	5	3	4	5	5	5	3	6	6			2		1	48	1	1		0	1	5	4.33	3
R_3eaAMpwzJkLa7jZ	7	1	5	1	7	5	1	7	5	1	7	6	2	5	6	6	6	2	1	7	yep	nope	7		2	36	1	1		0	1	6	4.67	4.67
R_3NvXlBTn8WLxFNg	7	1	6	2	6	6	1	7	4	4	4	3	5	6	6	5	4	4	4	4	The instructions were clear.	No	7		1	42	1	1		0	1	6.25	5	4.33
R_dhDMX0Kq0OFfH7b	7	1	5	4	4	5	3	5	5	2	6	2	6	5	3	4	5	3	5	3	yes	no	7		1	47	1	1		0	1	4.75	3.33	5.67
R_YPIGqrDuqyF4Nbz	7	1	5	1	7	6	2	6	7	2	6	1	7	6	7	7	1	7	5	5	Yes, I did not have a hard time following any of the instructions	thank you for allowing me to participate	7		1	32	1	1		0	1	6	7	6.67
R_ePzUpbSY5EqvIzL	7	1	7	1	7	6	1	7	6	2	6	1	7	7	7	7	1	7	1	7	Yes everything was perfectly clear.	No comments, but thank you.	7		2	54	1	1		0	1	6.75	7	6.33
R_2sd7ots5KKtN1hF	7	1	5	3	5	5	3	5	5	3	5	3	5	5	5	5	3	5	3	5	yes		7		2	72	1	1		0	1	5	5	5
R_qxxop0UL4JzLMc1	7	1	7	1	7	7	1	7	7	1	7	1	7	7	7	7	1	7	5	4	Everything was extremely clear. I was not confused at any point.	None. Thank you.	7		1	33	1	1		0	1	7	7	7
R_1mrxdNW83EZRZlQ	7	1	6	2	6	5	2	6	5	2	6	2	6	5	5	5	3	5	3	5	yes	no	7		1	38	1	1		0	1	5.75	5	5.67
R_2rvBJ6EwyjfcINO	7	1	4	4	4	4	4	4	5	4	4	4	4	4	6	6	1	7	1	6	YES IT WAS EASIER EXPLAIN.	NO	2		1	30	1	1		0	1	4	6.33	4.33
R_1nUR01dlX1n9HgE	7	1	7	1	7	6	1	7	6	2	6	2	6	6	6	6	1	7	6	3	I thought this was very straight forward.	Thank you	7		1	53	1	1		0	1	6.75	6.33	6
R_3k7ln4YSYPMNyJI	7	1	7	1	7	6	1	7	5	5	3	2	6	6	5	5	3	5	4	4	Everything was clear and easy to follow.	No additional comments, thank you!	7		2	31	1	1		0	1	6.75	5	4.67
R_3qPQ1KgL7UnpPp9	7	1	6	1	7	6	1	7	2	5	3	5	3	4	5	5	2	6	4	4	Yes, there was nothing confusing.	none	7		2	27	1	1		0	1	6.5	5.33	2.67
R_2pJGsQuZQGpIdUz	7	1	7	1	7	7	1	7	7	2	6	1	7	6	5	5	2	6	3	6	Yes, the instructions were clear and easy to follow.	None.	1		1	40	1	1		0	1	7	5.33	6.67
R_23rv86w4VJWeo4p	7	1	6	1	7	6	3	5	4	5	3	2	6	6	5	5	3	5	5	5	yes everything was clear	nope	7		2	30	1	1		0	1	6	5	4.33
R_3qVDILm5n7j3ugs	7	1	4	4	4	4	4	4	3	5	3	5	3	1	4	4	2	6	4	4	Yes. They were fine.	It was an ok HIT.	7		1	29	1	1		0	1	4	4.67	3
R_3iVW9Baie4I1Ijr	7	1	5	4	4	5	3	5	5	2	6	4	4	5	5	5	3	5	6	3	Yes	No	1		1	26	1	1		0	1	4.75	5	5
R_1hJUigSZrnK8lw9	7	1	5	4	4	5	3	5	5	3	5	3	5	5	5	5	3	5	4	4	yes	no	7		1	33	1	1		0	1	4.75	5	5
R_1rvjFkAbt5Wj0SI	7	1	5	1	7	6	2	6	6	2	6	3	5	5	5	5	3	5	4	4	yes		1		2	26	1	1		0	1	6	5	5.67
R_1lztR7vbj8RrNJv	7	1	5	5	3	6	6	2	5	3	5	6	2	5	5	6	6	2	5	2	yes	not sure	7		2	30	1	1		1	1	4	4.33	4
R_3M4Br3wGg6ZHYTb	7	1	6	2	6	6	2	6	5	2	6	2	6	4	4	4	3	5	5	4	Yes they were clear.	no	7		1	54	1	1		1	1	6	4.33	5.67
R_2VflYtX2SUTVKsP	7	1	5	2	6	5	2	6	5	2	6	2	6	5	6	6	1	7	6	1	Yes the instructions were easy to follow.	No	7		1	47	1	1		1	1	5.5	6.33	5.67
R_smLAiVPJ4grDJHH	7	1	7	1	7	7	1	7	7	1	7	1	7	7	7	7	1	7	7	1	Yes	No	7		1	39	1	1		1	1	7	7	7
R_XN6n9ghdxKEFDqx	7	1	7	1	7	7	1	7	7	4	4	1	7	7	7	7	1	7	7	4	very easy	altho he may not have wanted to cry, his body may have reacted this way and it is understandable when one works so hard and does so well only to not meet goals	7		1	63	1	1		1	1	7	7	6
R_SPriTKGzy77LHuV	7	1	5	2	6	5	2	6	4	2	6	2	6	3	3	3	2	6	3	5	yes		1		2	35	1	1		1	1	5.5	4	5.33
R_blQCCOkedfe4bRv	7	1	3	4	4	4	2	6	2	6	2	4	4	4	4	4	4	4	5	3	Yes	no	7		2	44	1	1		1	1	4.25	4	2.67
R_12hZhJ52yQQ0lhp	7	1	5	3	5	5	3	5	5	4	4	4	4	5	4	5	3	5	5	2	yes	no	7		2	38	1	1		1	1	5	4.67	4.33
R_1fl5He0o3HB8uK1	7	1	7	1	7	7	1	7	7	1	7	1	7	7	7	7	1	7	7	1	Instructions were very clear and easy to follow.		7		1	62	1	1		1	1	7	7	7
R_2TTAk14iEzmd7Nw	7	1	6	1	7	6	1	7	5	5	3	2	6	6	5	5	4	4	6	2	Yes, the instructions were straightforward.	NO.	8		1	37	1	1		1	1	6.5	4.67	4.67
R_1rfbQUuAfOGTBQu	7	1	5	3	5	6	2	6	6	3	5	2	6	6	5	4	4	4	5	3	Yes, everything easy to understand and I had no issues at all.	Not at this time.	7		1	38	1	1		1	1	5.5	4.33	5.67
R_1jYPRKDbJyMNit1	7	1	6	2	6	7	2	6	4	4	4	5	3	6	5	5	3	5	5	3	Yes, everything was clear	no	7		2	44	1	1		1	1	6.25	5	3.67
R_1joCcOkAU78NnlE	7	1	6	3	5	5	2	6	4	3	5	5	3	4	6	6	3	5	6	3	They were easy to follow.	There were no technical issues or errors.	7		2	28	1	1		1	1	5.5	5.67	4
R_2qyZcG4aaSRc2xt	7	1	7	1	7	7	1	7	1	1	7	1	7	1	7	7	1	7	4	4	very clear.		7		2	46	1	1		1	1	7	7	5
R_3iJ8Po4gzH1t1EI	7	1	4	2	6	5	2	6	4	3	5	5	3	4	4	4	4	4	5	4	Yes no problems	No	7		1	29	1	1		1	1	5.25	4	4
R_12QPOBKM8FyQLuF	7	1	6	2	6	6	2	6	5	5	3	4	4	5	5	4	3	5	5	3	Yes. I had no problems with them.	No.	7		2	37	1	1		1	1	6	4.67	4
R_3kudHqiEy6hSwu8	7	1	7	1	7	7	1	7	5	1	7	2	6	5	5	5	3	5	6	2	Yes, nothing was confusing and everything ran smoothly.	No, thank you.	7		2	34	1	1		1	1	7	5	6
R_abzzKCLK3aLGTy9	7	1	6	1	7	6	1	7	5	2	6	2	6	7	5	5	2	6	5	2	Instructions were very clear and concise.	Very interesting study!	7		2	30	1	1		1	1	6.5	5.33	5.67
R_3qQzAKaG4HVCc2n	7	1	2	5	3	5	2	6	4	4	4	5	3	2	3	2	6	2	3	5	Yes	No	5		2	23	1	1		1	1	4	2.33	3.67
R_2ZU2HBJdXLYV8aV	7	1	6	2	6	6	1	7	3	4	4	3	5	5	6	6	2	6	5	2	Yes. They were simple.	Thanks for the opportunity to be involved. :)	7		1	48	1	1		1	1	6.25	6	4
R_2XcltfbOUt5S02S	7	1	3	4	4	4	5	3	4	6	2	5	3	4	4	4	5	3	4	1	all clear	no	7		1	35	1	1		1	1	3.5	3.67	3
R_2yfkraqZBnGnI09	7	1	7	1	7	6	1	7	5	1	7	5	3	7	5	2	4	4	2	5	Everything was clear.	No	2		1	45	1	1		1	1	6.75	3.67	5
R_3R8F7a3egKHpe3J	7	1	4	2	6	2	4	4	5	4	4	3	5	4	5	4	3	5	5	3	The instructions were clear and easy to follow	no	7		2	24	1	1		1	1	4	4.67	4.67
R_3W8yObJsQy10WPL	7	1	7	2	6	6	1	7	6	2	6	3	5	6	5	6	3	5	5	3	Yes, very easy		7		2	24	1	1		1	1	6.5	5.33	5.67
R_1KjT8T5YSwLbbAp	7	1	6	1	7	7	1	7	6	2	6	1	7	6	6	6	2	6	6	1	YES	NO	7		1	40	1	1		1	1	6.75	6	6.33
R_1CmukDJMr6qmjV3	7	1	4	3	5	5	2	6	1	5	3	3	5	4	5	5	3	5	6	2	yes	no	7		1	50	1	1		1	1	5	5	3
R_3HNOi7lv5mX0Umg	7	1	7	1	7	7	1	7	7	1	7	1	7	7	6	6	1	7	7	1	yes	no	7		2	23	1	1		1	1	7	6.33	7
R_YWj3zOAVzbnnnKF	7	1	6	2	6	6	2	6	4	4	4	4	4	5	4	4	4	4	4	4	yes	no	7		2	22	1	1		1	1	6	4	4
R_10Hs5mEkGydMxDj	7	1	6	1	7	6	1	7	6	2	6	2	6	3	4	4	4	4	4	4	Yes, they were clear.	No.	2		1	26	1	1		1	1	6.5	4	6
R_29rVivh4fpldUeV	7	1	7	1	7	7	1	7	5	1	7	1	7	6	6	6	2	6	6	1	Yes very easy	great study	2		2	31	1	1		1	1	7	6	6.33
R_2dW0StyTA1hgL2L	7	1	4	4	4	4	4	4	4	4	4	4	4	4	5	5	2	6	5	3			7		2	28	1	1		1	1	4	5.33	4
R_1lcb7XaoLe8dO1V	7	1	6	2	6	6	4	4	6	4	4	3	5	4	2	2	5	3	6	3	yes	no	7		1	21	1	1		1	1	5.5	2.33	5
R_3iDMgKhTvzVc9Cg	7	1	4	2	6	5	1	7	5	3	5	3	5	6	5	6	2	6	6	1	Yes, they were clear and easy to understand.		2		1	32	1	1		1	1	5.5	5.67	5
R_1DVesJ9EuKBI5UR	7	1	4	3	5	4	5	3	4	3	5	3	5	4	5	5	4	4	4	4	yes		7		2	24	1	1		1	1	4	4.67	4.67
R_30rdQc0CkekD964	7	1	6	2	6	6	2	6	6	2	6	2	6	6	6	5	4	4	6	2	yes	no	7		2	34	1	1		1	1	6	5	6
R_1IcqqVraJGZ4G4N	7	1	5	2	6	5	3	5	5	2	6	3	5	5	5	4	4	4	5	4	yes, no problem	no	7		1	59	1	1		1	1	5.25	4.33	5.33
R_3FXngIhtgJMrQEy	7	1	3	4	4	5	4	4	2	6	2	4	4	4	5	5	3	5	6	2	Yes. This was very clear.	no	7		2	53	1	1		1	1	4	5	2.67
R_3qsuMaOdK2gqI6q	7	1	6	2	6	6	2	6	5	3	5	3	5	4	4	4	5	3	5	2	Yes. They were clear.	no	7		1	30	1	1		1	1	6	3.67	5
R_2bJmott4nhOlzYY	7	1	5	1	7	5	1	7	6	3	5	1	7	5	4	4	3	5	4	3	Very clear and easy to follow, no problems at all.	Very engaging, thank you.	7		1	40	1	1		1	1	6	4.33	6
R_2VJhV60SraOqtPJ	7	1	5	3	5	5	2	6	5	5	3	4	4	6	5	6	2	6	7	2	yes they were easy to follow	no comments	7		1	43	1	1		1	1	5.25	5.67	4
R_2R2eE7wPhw3lpqB	7	1	5	3	5	5	3	5	5	3	5	2	6	5	6	4	5	3	5	2	YES, THEY WERE CLEAR.		7		1	47	1	1		1	1	5	4.33	5.33
R_1puF61QU0TniTXx	7	1	7	1	7	7	1	7	5	2	6	1	7	7	6	6	3	5	6	2	Yes totally clear.	None	7		2	44	1	1		1	1	7	5.67	6
R_1rNB2zrQ646IpRl	7	1	6	5	3	5	1	7	4	2	6	1	7	5	5	5	2	6	7	1	yes	no	7		2	58	1	1		1	1	5.25	5.33	5.67
R_x3O1LeVRYeeJAXL	7	1	6	2	6	6	1	7	6	2	6	2	6	6	5	7	2	6	6	4	Yes	No	7		1	47	1	1		1	1	6.25	6	6
R_3JhrdevQ2an9S7H	7	1	6	3	5	5	3	5	5	3	5	2	6	6	4	3	5	3	5	2	Yes everything made sense.		7		1	25	1	1		1	1	5.25	3.33	5.33
R_3MtmXDiRpE6GbXG	7	1	5	2	6	6	1	7	6	2	6	2	6	5	5	5	3	5	6	2	Yes. I wasn't confused.	no.	7		1	35	1	1		1	1	6	5	6
R_3R8UVxfAuKGexac	7	1	4	3	5	4	3	5	3	5	3	3	5	4	4	4	4	4	4	3	yes	no	1		2	39	1	1		1	1	4.5	4	3.67
R_3KxwB5dX7hJWJCS	7	1	5	6	2	6	5	3	5	4	4	4	4	3	5	4	5	3	5	4	Very clear and easy	Very fun study guys!	7		2	24	1	1		1	1	4	4	4.33
